# Supplementary material for: Phage Cocktail in Combination with Kasugamycin as a Potential Treatment for Fire Blight Caused by Erwinia amylovora
Source: Antibiotics (Basel). 2022 Nov 6;11(11):1566. doi: 10.3390/antibiotics11111566 (PMC9686651; doi:10.3390/antibiotics11111566)
Supplement: Supplementary file 1 [file antibiotics-11-01566-s001.zip]

Archive with 1 entries (1 files):
- antibiotics-1958277-supplementary.pdf
